# Supplementary material for: Mapping Zika virus infection using geographical information systems in Tolima, Colombia, 2015-2016
Source: F1000Res. 2016 Apr 5;5:568. [Version 1] doi: 10.12688/f1000research.8436.1 (PMC4837980; doi:10.12688/f1000research.8436.1)
Supplement: Raw data for 'Mapping Zika virus infection using geographical information systems in Tolima, Colombia, 2015–2016' [file f1000research-5-9083-s0000.tgz]

Archive with 1 entries (1 files):
- a169012d-6d0d-49b0-bb2d-0db58314416b_rawdata.zip
